# Supplementary material for: Tricuspid stenosis due to pectus excavatum in a paediatric patient with trisomy 21
Source: Eur Heart J Case Rep. 2024 Feb 19;8(3):ytae104. doi: 10.1093/ehjcr/ytae104 (PMC10908392; doi:10.1093/ehjcr/ytae104)
Supplement: ytae104_Supplementary_Data [file ytae104_supplementary_data.zip]

Archive with 2 entries (2 files):
- video 1 pre-ope.wmv
- video 2 post-ope.wmv
